# Supplementary material for: Establishment and Characterization of MUi027-A: A Novel Patient-Derived Cell Line of Polycystic Kidney Disease with PKD1 Mutation
Source: J Pers Med. 2022 May 9;12(5):766. doi: 10.3390/jpm12050766 (PMC9145395; doi:10.3390/jpm12050766)
Supplement: Supplementary file 1 [file jpm-12-00766-s001.zip]

Archive with 3 entries (3 files):
- Supplementary Figure S1.pdf
- Supplementary Table S1.pdf
- Supplementery Table S2.pdf
